# Supplementary material for: Optimization of table tennis target detection algorithm guided by multi-scale feature fusion of deep learning
Source: Sci Rep. 2024 Jan 16;14:1401. doi: 10.1038/s41598-024-51865-3 (PMC10792085; doi:10.1038/s41598-024-51865-3)
Supplement: Supplementary file 1 — Supplementary Information. [file 41598_2024_51865_MOESM1_ESM.zip]

Archive with 16 entries (13 files):
- Data packet/
- Data packet/Code description.docx
- Data packet/code.txt
- Data packet/Figures/
- Data packet/raw/
- Data packet/raw/Figure6.xpt
- Data packet/raw/Figure7.xpt
- Data packet/raw/Figure8.xpt
- Data packet/Figures/Figure1.vsdx
- Data packet/Figures/Figure2.vsdx
- Data packet/Figures/Figure3.vsdx
- Data packet/Figures/Figure4.vsdx
- Data packet/Figures/Figure5.vsdx
- Data packet/Figures/Figure6.emf
- Data packet/Figures/Figure7.emf
- Data packet/Figures/Figure8.emf
