# Supplementary material for: Optimization of table tennis target detection algorithm guided by multi-scale feature fusion of deep learning
Source: Sci Rep. 2024 Jan 16;14:1401. doi: 10.1038/s41598-024-51865-3 (PMC10792085; doi:10.1038/s41598-024-51865-3)
Supplement: Supplementary file 1 — Supplementary Information. [file 41598_2024_51865_MOESM1_ESM.zip › Data packet/code.txt]

import tensorflow as tf
from tensorflow.keras.layers import Input, Conv2D, MaxPooling2D, Flatten, Dense
from tensorflow.keras.models import Model
from tensorflow.keras.applications import ResNet50
from tensorflow.keras.layers import UpSampling2D, Concatenate

def load_and_preprocess_data():
    return train_images, train_labels

def fast_rcnn(base_model, roi_input):
    x = base_model(roi_input)
    x = Flatten()(x)
    x = Dense(256, activation='relu')(x)  
    classification_output = Dense(num_classes, activation='softmax', name='classification')(x)
    bbox_regression_output = Dense(4, name='bbox_regression')(x)  
    
    return classification_output, bbox_regression_output

def fpn(base_model):
    features = [base_model.get_layer(layer_name).output for layer_name in ['conv2_block3_out', 'conv3_block4_out', 'conv4_block6_out', 'conv5_block3_out']]
    
    pyramid_features = []
    for feature in features:
        x = Conv2D(256, (1, 1), activation='relu')(feature)
        pyramid_features.append(x)
    
    for i in range(1, len(pyramid_features)):
        x = UpSampling2D(size=(2, 2))(pyramid_features[i])
        pyramid_features[i] = x
    
    merged_feature = Concatenate(axis=-1)(pyramid_features)
    
    return merged_feature

input_image = Input(shape=(416, 416, 3))
roi_input = Input(shape=(roi_size, roi_size, 3))  
base_model = ResNet50(weights='imagenet', include_top=False, input_tensor=input_image)
roi_classifier, roi_bbox_regression = fast_rcnn(base_model, roi_input)
merged_feature = fpn(base_model)

num_classes = 20

fast_rcnn_model = Model(inputs=[input_image, roi_input], outputs=[roi_classifier, roi_bbox_regression])
fast_rcnn_model.compile(optimizer=tf.keras.optimizers.Adam(learning_rate=0.0001),
                        loss={'classification': 'categorical_crossentropy', 'bbox_regression': 'mean_squared_error'},
                        metrics={'classification': 'accuracy'})

fpn_model = Model(inputs=input_image, outputs=merged_feature)
fpn_model.compile(optimizer=tf.keras.optimizers.Adam(learning_rate=0.0001),
                  loss='your_loss_function',  
                  metrics=['accuracy'])

train_images, train_labels = load_and_preprocess_data()

fast_rcnn_model.fit([train_images, train_roi_images], [train_classification_labels, train_bbox_regression_labels], epochs=300)
fpn_model.fit(train_images, train_features, epochs=300)
